# Supplementary material for: Unusual Tetrahydropyridoindole-Containing Tetrapeptides with Human Nicotinic Acetylcholine Receptors Targeting Activity Discovered from Antarctica-Derived Psychrophilic Pseudogymnoascus sp. HDN17-933
Source: Mar Drugs. 2022 Sep 22;20(10):593. doi: 10.3390/md20100593 (PMC9604729; doi:10.3390/md20100593)
Supplement: Supplementary file 1 [file marinedrugs-20-00593-s001.zip]

Archive with 1 entries (1 files):
- marinedrugs-1909373-supplementary.pdf
